# Supplementary material for: Molecular-Genetic Research of Rhodococcus rhodochrous IEGM 1362, an Active (–)-Isopulegol Biotransformer
Source: Molecules. 2025 Oct 3;30(19):3976. doi: 10.3390/molecules30193976 (PMC12525638; doi:10.3390/molecules30193976)
Supplement: Supplementary file 1 [file molecules-30-03976-s001.zip]

Archive with 1 entries (1 files):
- molecules-3907384-supplementary.pdf
